# Supplementary material for: 3D Patient-Specific Virtual Models for Presurgical Planning in Patients with Recto-Sigmoid Endometriosis Nodules: A Pilot Study
Source: Medicina (Kaunas). 2022 Jan 6;58(1):86. doi: 10.3390/medicina58010086 (PMC8777715; doi:10.3390/medicina58010086)
Supplement: Supplementary file 1 [file medicina-58-00086-s001.zip]

Archive with 1 entries (1 files):
- Supplementary video.mp4
